# Supplementary material for: Pre-Clinical Assessment of SAR442257, a CD38/CD3xCD28 Trispecific T Cell Engager in Treatment of Relapsed/Refractory Multiple Myeloma
Source: Cells. 2024 May 20;13(10):879. doi: 10.3390/cells13100879 (PMC11120574; doi:10.3390/cells13100879)
Supplement: Supplementary file 1 [file cells-13-00879-s001.zip]

Archive with 1 entries (1 files):
- cells-2970486-supplementary.pdf
